# Supplementary material for: Genome-Wide Identification and Expression Analysis of the Xyloglucan Endotransglucosylase/Hydrolase Gene Family in Sweet Potato [Ipomoea batatas (L.) Lam]
Source: Int J Mol Sci. 2023 Jan 1;24(1):775. doi: 10.3390/ijms24010775 (PMC9820959; doi:10.3390/ijms24010775)
Supplement: Supplementary file 1 [file ijms-24-00775-s001.zip]

Archive with 1 entries (1 files):
- ijms-2038469-supplementary.xlsx
