# Supplementary material for: Genome-Wide Identification and Expression Analysis of the Xyloglucan Endotransglucosylase/Hydrolase Gene Family in Sweet Potato [Ipomoea batatas (L.) Lam]
Source: Int J Mol Sci. 2023 Jan 1;24(1):775. doi: 10.3390/ijms24010775 (PMC9820959; doi:10.3390/ijms24010775)
Supplement: Supplementary file 1 [file ijms-24-00775-s001.zip › ijms-2038469-supplementary.xlsx]

## Sheet: Table S1
Table S1. The predicted IbXTH motifs and their amino acid sequences
No. motif	Amino acid sequence	Number of amino acids
Motif 1	HDEIDFEFLGNVSGQPYTJHTNVYSQGKG	29
Motif 2	REQQFHLWFDPTADFHTYSILWNPQRIIF	29
Motif 3	JWBADDWATQGGRVKTDWSKAPFVASYRNFNIDACVW	37
Motif 4	DRESGSGFQSKNEYLFGRFDMQJKLVPGNSAGTVTAFYLSS	41
Motif 5	AWQTQELDAQQRRRLRWVQKKHMVYNYCTDTKRFPVGPPEE	41
Motif 6	DNIPIRVFRNHESIGVPFPKNQPMRVYSS	29
Motif 7	GNFNQDFQMYWGNGH	24
Motif 8	LVDBVPIREYPRKSA	15
Motif 9	FPSKPMSVYGS	10
Motif 10	GPPSPGYYPSSKVGS	15

## Sheet: Table S2
Table S2. Expression data of IbXTH genes in different tissues and different treatment
Gene Name	ID	FR	RS	Stem	ISR	DE	Leaf	RB	PE	FR	Cold-FR	Drought-FR	Salt-FR	MeJa-FR	SA-FR	ABA-FR
IbXTH01	g4155.t1	0	0	0	0.349925	0	3.30613	0	0	0	0	0	0	0	0.341998	0
IbXTH02	g4643.t1	31.6056	13.6427	49.2793	12.4149	0.946431	0	0.946841	1.95315	31.6056	0	0.776149	5.40586	760.784	32.4082	4.18642
IbXTH03	g7816.t1	0	712.078	10.2136	50.5096	1913.25	0	1895.73	1067.24	0	0	0	6.86662	15.8768	5.17935	0
IbXTH04	g9043.t1	3.67887	15.248	0	4.99766	4.30203	4.20753	2.13457	4.37173	3.67887	9.90778	4.21187	6.22187	21.0564	11.7313	5.40221
IbXTH05	g10245.t1	0	0	0	0	0	0	0	0	0	0	0	0	0	0	0
IbXTH06	g10247.t1	2.5795	0	0	0	0	0	0	0	2.5795	0	0	0	0	0	0
IbXTH07	g10261.t1	0	0	0	0	0	0	0	0	0	0	0	0	0	0	0
IbXTH08	g14155.t1	0	0	1.95022	0	0.169029	0	0.281132	0	0	0	0.798958	0.454016	0.456089	0	0
IbXTH09	g14627.t1	0	0	0	0	0	0	0.232834	0.27385	0	0	0	0	0	0	0
IbXTH10	g16528.t1	0	492.276	100.791	60.2767	458.9	0	326.337	256.47	0	3.57205	1.73529	19.1681	24.4584	3.13285	0.68162
IbXTH11	g19777.t1	0	141.728	0	8.76677	34.8481	0	40.779	61.3913	0	0	0	0.133765	0.806257	0	0
IbXTH12	g25221.t1	11.7026	12.6976	77.1039	78.4128	81.9059	0	71.6226	58.0599	11.7026	0	0	15.3701	112.429	66.3177	5.42361
IbXTH13	g26553.t1	0	0	0	0	0	0	0	0	0	0	0	0	0	0	0
IbXTH14	g26554.t1	0	0	0	0	0	4.27657	0	0	0	0	0	0	0	0	0
IbXTH15	g26556.t1	0	0	0	0	0	0	0	0	0	0	0	0	0	0	0
IbXTH16	g29104.t1	7.54762	190.985	343.014	29.1484	318.622	31.1648	158.907	144.506	7.54762	5.97157	0.725242	91.555	188.299	12.9417	2.84875
IbXTH17	g30920.t1	11.7041	111.48	40.5796	281.417	150.586	16.1823	141.56	179.685	11.7041	2.39147	7.17026	19.8673	481.403	741.723	5.76462
IbXTH18	g39038.t1	1.25871	3.0657	1.7301	0.412069	1.12074	3.89328	0.976276	1.13675	1.25871	0	0	1.16248	0	0	1.30215
IbXTH19	g39094.t1	0	4.20591	0	0.789417	0.762602	0	1.05588	1.23601	0	0	0	0.278377	0.213483	0	2.09252
IbXTH20	g41008.t1	0	81.6682	0	24.8247	52.1445	4.38859	44.8072	44.4787	0	0	0	0.655187	0.744861	2.94027	0
IbXTH21	g41324.t1	0	198.357	5.88996	44.8048	88.1746	0	124.951	108.186	0	0	0	0.481482	0.729841	5.10506	0
IbXTH22	g42540.t1	7.59897	928.648	22.9332	145.391	942.051	10.1764	1041.04	1107.64	7.59897	22.4253	3.03242	8.17685	9.3479	39.2544	10.9167
IbXTH23	g46451.t1	1.23575	59.8607	10.2936	70.7313	157.238	0	131.24	114.622	1.23575	0	1.83848	10.5461	139.149	598.729	2.7584
IbXTH24	g50287.t1	11.7491	5.68373	2.78396	34.9885	23.9961	11.7898	6.15058	5.48896	11.7491	5.0727	5.22398	18.2973	191.003	93.439	3.0759
IbXTH25	g54376.t1	4.18991	77.3631	10.2305	118.116	21.7854	0	33.2377	53.8336	4.18991	28.1131	14.0294	0	1.95665	169.872	12.0959
IbXTH26	g54377.t1	0	173.017	0	127.231	64.03	0	79.209	108.484	0	7.36172	4.33632	6.20684	3.20196	46.1185	1.93974
IbXTH27	g54378.t1	3.22733	213.13	3.55059	124.603	63.6432	0	109.957	86.1941	3.22733	7.48226	1.45459	0.551059	1.67185	15.1665	21.4868
IbXTH28	g54657.t1	28.9092	692.914	54.3527	1081.86	1184.52	18.1837	745.422	742.737	28.9092	30.8667	12.8281	26.1069	20.3621	2085.86	63.0536
IbXTH29	g54658.t1	17.8031	1398.6	24.7405	1491.34	1765.63	4.54593	858.976	1128.5	17.8031	11.1893	13.6518	7.79288	18.8737	1991.29	33.3048
IbXTH30	g54659.t1	34.336	1048.89	61.064	1890.1	1598.42	23.3131	860.92	835.635	34.336	26.1925	18.544	18.3398	45.5606	3578.86	56.5442
IbXTH31	g54660.t1	0	70.9321	1.6977	47.1069	70.1717	0	77.4232	57.3762	0	1.04813	0.752764	0.427766	1.29683	8.6208	1.07182
IbXTH32	g54663.t1	0	4.81676	24.5462	9.02441	9.85631	0	13.8996	10.2422	0	2.48339	0	4.77632	8.60492	19.9968	1.06316
IbXTH33	g56220.t1	0	1.24638	0	0	2.24343	0	3.27327	3.66209	0	1.31274	0	5.084	0	0.414428	0
IbXTH34	g58072.t1	2.48647	1.00933	40.5692	40.7003	0.152727	3.84541	0.533229	0.637256	2.48647	0	0	9.90313	146.067	0.98522	1.07885
IbXTH35	g59575.t1	0	1.60062	0	0.501559	0.57396	0	1.06237	2.36214	0	0	0	1.06121	1.07081	0	0
IbXTH36	g59576.t1	0	0	0	0	0	0	0	0	0	0	0	0	0	0	0

## Sheet: Table S3
Table S3. Differential expression genes under different treatments in FR tissues.
Gene name	ID	SA	Cold	Drought	ABA	Meja	Salt
IbXTH01	g4155.t1	-	-	-	-	-	-
IbXTH02	g4643.t1	down	down	down	down	up	down
IbXTH03	g7816.t1	-	-	-	-	-	-
IbXTH04	g9043.t1	-	-	-	-	-	-
IbXTH05	g10245.t1	-	-	-	-	-	-
IbXTH06	g10247.t1	-	-	-	-	-	-
IbXTH07	g10261.t1	-	-	-	-	-	-
IbXTH08	g14155.t1	-	-	-	-	-	-
IbXTH09	g14627.t1	-	-	-	-	-	-
IbXTH10	g16528.t1	-	-	-	-	up	-
IbXTH11	g19777.t1	-	-	-	-	-	-
IbXTH12	g25221.t1	-	down	down	-	-	-
IbXTH13	g26553.t1	-	-	-	-	-	-
IbXTH14	g26554.t1	-	-	-	-	-	-
IbXTH15	g26556.t1	-	-	-	-	-	-
IbXTH16	g29104.t1	-	-	-	-	up	-
IbXTH17	g30920.t1	up	-	-	-	up	-
IbXTH18	g39038.t1	-	-	-	-	-	-
IbXTH19	g39094.t1	-	-	-	-	-	-
IbXTH20	g41008.t1	-	-	-	-	-	-
IbXTH21	g41324.t1	-	-	-	-	-	-
IbXTH22	g42540.t1	-	-	-	-	down	-
IbXTH23	g46451.t1	up	-	-	-	up	-
IbXTH24	g50287.t1	up	-	-	-	up	-
IbXTH25	g54376.t1	up	-	-	-	down	-
IbXTH26	g54377.t1	up	-	-	-	-	-
IbXTH27	g54378.t1	-	-	-	-	down	-
IbXTH28	g54657.t1	up	-	-	-	down	-
IbXTH29	g54658.t1	up	-	-	-	down	-
IbXTH30	g54659.t1	up	-	-	-	down	-
IbXTH31	g54660.t1	-	-	-	-	-	-
IbXTH32	g54663.t1	up	-	-	-	-	-
IbXTH33	g56220.t1	-	-	-	-	-	-
IbXTH34	g58072.t1	-	-	-	-	up	-
IbXTH35	g59575.t1	-	-	-	-	-	-
IbXTH36	g59576.t1	-	-	-	-	-	-

## Sheet: Table S4
Table S4. The primers sequences used in this study.
Gene name	Primer-F	Primer-R
IbXTH02	CAAACACCGAGCAGTATCCG	GCACGTCGTCCACGAAAA
IbXTH12	GGAGTGCGGAGACATTTCCA	CTGTCCGATGAAAGGCTGGT
β-Actin	AGCAGCATGAAGATTAAGGTTGTAGCAC	TGGAAAATTAGAAGCACTTCCTGTGAAC

## Sheet: Table S5
Table S5a IbXTH02 relative expression under PEG-induced drought stress treatment
Time	Relative ecpression
0h	1.00±0.07b
3h	0.54±0.04c
6h	1.06±0.10a
12h	0.00±0.00d
24h	0.04±0.00d
48h	0.37±0.06c
Table S5b IbXTH12 relative expression under PEG-induced drought stress treatment
Time	Relative ecpression
0h	1.00±0.07a
3h	0.01±0.00d
6h	0.05±0.01c
12h	0.12±0.01b
24h	0.01±0.00d
48h	0.02±0.00cd
Table S5c IbXTH02 relative expression under NaCl-induced salt stress treatment
Time	Relative ecpression
0h	1.00±0.07b
3h	0.95±0.06c
6h	0.06±0.01a
12h	0.00±0.00d
24h	0.25±0.07d
48h	0.79±0.09c
Table S5d IbXTH12 relative expression under NaCl-induced salt stress treatment
Time	Relative ecpression
0h	1.00±0.07a
3h	0.02±0.00d
6h	0.21±0.02c
12h	0.41±0.02b
24h	0.00±0.00d
48h	0.02±0.00d
